# Supplementary material for: Sedum xinchangense, a new species of Crassulaceae from Zhejiang, East China
Source: PhytoKeys. 2026 Apr 7;272:181–96. doi: 10.3897/phytokeys.272.188016 (PMC13080381; doi:10.3897/phytokeys.272.188016)
Supplement: XML Treatment for Sedum xinchangense [file phytokeys.272.188016-treatment1.xml]

<!DOCTYPE tp:taxon-treatment
  PUBLIC "-//TaxonX//DTD Taxonomic Treatment Publishing DTD v0 20100105//EN" "tax-treatment-NSO.dtd">
<tp:taxon-treatment xmlns:tp="http://www.plazi.org/taxpub"><tp:treatment-meta><kwd-group><label>Taxon classification</label><kwd>
              <named-content content-type="kingdom">Plantae</named-content>
            </kwd><kwd>
              <named-content content-type="order">Saxifragales</named-content>
            </kwd><kwd>
              <named-content content-type="family">Crassulaceae</named-content>
            </kwd></kwd-group><mixed-citation publication-type="journal"><person-group><name><surname>Wang</surname><given-names>Zhi-Dan</given-names></name><name><surname>Jin</surname><given-names>Xiao-Feng</given-names></name><name><surname>Lu</surname><given-names>Yi-Fei</given-names></name></person-group><article-title><italic><tp:taxon-name><tp:taxon-name-part taxon-name-part-type="genus" reg="Sedum">Sedum</tp:taxon-name-part> <tp:taxon-name-part taxon-name-part-type="species" reg="xinchangense">xinchangense</tp:taxon-name-part></tp:taxon-name></italic>, a new species of <tp:taxon-name><tp:taxon-name-part taxon-name-part-type="family" reg="Crassulaceae">Crassulaceae</tp:taxon-name-part></tp:taxon-name> from Zhejiang, East China</article-title><source>PhytoKeys</source><day>07</day><month>04</month><year>2026</year><volume>272</volume><fpage>181</fpage><lpage>196</lpage><pub-id pub-id-type="doi">10.3897/phytokeys.272.188016</pub-id></mixed-citation></tp:treatment-meta><tp:nomenclature><tp:taxon-name><object-id xmlns:xlink="http://www.w3.org/1999/xlink" content-type="arpha" xlink:type="simple">A0792BB7-B13E-5AD3-AB66-66B607BB9885</object-id>
                		<tp:taxon-name-part taxon-name-part-type="genus" reg="Sedum">Sedum</tp:taxon-name-part> <tp:taxon-name-part taxon-name-part-type="species" reg="xinchangense">xinchangense</tp:taxon-name-part>
                	
                		<object-id xmlns:xlink="http://www.w3.org/1999/xlink" content-type="ipni" xlink:type="simple">urn:lsid:ipni.org:names:77378389-1</object-id>
                	</tp:taxon-name><tp:taxon-authority>Z.D.Wang, X.F.Jin &amp; Y.F.Lu</tp:taxon-authority><tp:taxon-status xmlns:xlink="http://www.w3.org/1999/xlink" xlink:type="simple">sp. nov.</tp:taxon-status><xref ref-type="fig" rid="F1">Figs 1</xref><xref ref-type="fig" rid="F3">, 3</xref></tp:nomenclature><tp:treatment-sec sec-type="Chinese name"><title>Chinese name.</title><p>xīn chāng jǐng tiān (新昌景天).</p><fig id="F3" position="float" orientation="portrait"><object-id xmlns:xlink="http://www.w3.org/1999/xlink" content-type="doi" xlink:type="simple">10.3897/phytokeys.272.188016.figure3</object-id><object-id xmlns:xlink="http://www.w3.org/1999/xlink" content-type="arpha" xlink:type="simple">6964EC23-9657-5B92-B73E-2D44F9598553</object-id><label>Figure 3.</label><caption><p><italic><tp:taxon-name><tp:taxon-name-part taxon-name-part-type="genus" reg="Sedum">Sedum</tp:taxon-name-part> <tp:taxon-name-part taxon-name-part-type="species" reg="xinchangense">xinchangense</tp:taxon-name-part></tp:taxon-name></italic> sp. nov. <bold>A, B</bold>. Habit; <bold>C</bold>. Glandular hair; <bold>D</bold>. Leave; <bold>E</bold>. Flower; <bold>F, G</bold>. Sepals; <bold>H</bold>. Petals and stamens; <bold>I</bold>. Nectar scale; <bold>J</bold>. Opened unripe follicles; <bold>K</bold>. Seed (drawn by Xiao-Feng Jin from the holotype).</p></caption><graphic xmlns:xlink="http://www.w3.org/1999/xlink" xlink:href="phytokeys-272-181_article-188016__-g003.jpg" id="oo_1585832.jpg" position="float" orientation="portrait" xlink:type="simple"><uri content-type="original_file" xlink:type="simple">https://binary.pensoft.net/fig/1585832</uri></graphic></fig></tp:treatment-sec><tp:treatment-sec sec-type="Diagnosis"><title>Diagnosis.</title><p><italic><tp:taxon-name><tp:taxon-name-part taxon-name-part-type="genus" reg="Sedum">Sedum</tp:taxon-name-part> <tp:taxon-name-part taxon-name-part-type="species" reg="xinchangense">xinchangense</tp:taxon-name-part></tp:taxon-name></italic> is morphologically similar to <italic><tp:taxon-name><tp:taxon-name-part taxon-name-part-type="genus" reg="Sedum">S.</tp:taxon-name-part> <tp:taxon-name-part taxon-name-part-type="species" reg="lungtsuanense">lungtsuanense</tp:taxon-name-part></tp:taxon-name></italic> and <italic><tp:taxon-name><tp:taxon-name-part taxon-name-part-type="genus" reg="Sedum">S.</tp:taxon-name-part> <tp:taxon-name-part taxon-name-part-type="species" reg="stellariifolium">stellariifolium</tp:taxon-name-part></tp:taxon-name></italic> but differs by its basal stolons (absent in the latter two), densely glandular stems, leaves, and bracts (vs. sparsely pubescent in <italic><tp:taxon-name><tp:taxon-name-part taxon-name-part-type="genus" reg="Sedum">S.</tp:taxon-name-part> <tp:taxon-name-part taxon-name-part-type="species" reg="lungtsuanense">lungtsuanense</tp:taxon-name-part></tp:taxon-name></italic>), 3–14-flowered cymes (vs. 12–23-flowered in <italic><tp:taxon-name><tp:taxon-name-part taxon-name-part-type="genus" reg="Sedum">S.</tp:taxon-name-part> <tp:taxon-name-part taxon-name-part-type="species" reg="lungtsuanense">lungtsuanense</tp:taxon-name-part></tp:taxon-name></italic> and 3–25-flowered in <italic><tp:taxon-name><tp:taxon-name-part taxon-name-part-type="genus" reg="Sedum">S.</tp:taxon-name-part> <tp:taxon-name-part taxon-name-part-type="species" reg="stellariifolium">stellariifolium</tp:taxon-name-part></tp:taxon-name></italic>), spatulate leaf blade, rarely obovate or broadly obovate, (vs. triangular to broadly triangular-ovate in <italic><tp:taxon-name><tp:taxon-name-part taxon-name-part-type="genus" reg="Sedum">S.</tp:taxon-name-part> <tp:taxon-name-part taxon-name-part-type="species" reg="stellariifolium">stellariifolium</tp:taxon-name-part></tp:taxon-name></italic>), and obovate or broadly obovate sepals (vs. lanceolate to spatulate in <italic><tp:taxon-name><tp:taxon-name-part taxon-name-part-type="genus" reg="Sedum">S.</tp:taxon-name-part> <tp:taxon-name-part taxon-name-part-type="species" reg="lungtsuanense">lungtsuanense</tp:taxon-name-part></tp:taxon-name></italic> and lanceolate to oblong in <italic><tp:taxon-name><tp:taxon-name-part taxon-name-part-type="genus" reg="Sedum">S.</tp:taxon-name-part> <tp:taxon-name-part taxon-name-part-type="species" reg="stellariifolium">stellariifolium</tp:taxon-name-part></tp:taxon-name></italic>). Additionally, it has consistently larger leaves and seeds: leaves 5–20 × 3.5–13 mm (vs. 7–9 × 2.2–3 mm in <italic><tp:taxon-name><tp:taxon-name-part taxon-name-part-type="genus" reg="Sedum">S.</tp:taxon-name-part> <tp:taxon-name-part taxon-name-part-type="species" reg="lungtsuanense">lungtsuanense</tp:taxon-name-part></tp:taxon-name></italic> and 7–15 × 7–9 mm in <italic><tp:taxon-name><tp:taxon-name-part taxon-name-part-type="genus" reg="Sedum">S.</tp:taxon-name-part> <tp:taxon-name-part taxon-name-part-type="species" reg="stellariifolium">stellariifolium</tp:taxon-name-part></tp:taxon-name></italic>), seeds ca. 0.56 × 0.32 mm (vs. ca. 0.29 × 0.15 mm in <italic><tp:taxon-name><tp:taxon-name-part taxon-name-part-type="genus" reg="Sedum">S.</tp:taxon-name-part> <tp:taxon-name-part taxon-name-part-type="species" reg="lungtsuanense">lungtsuanense</tp:taxon-name-part></tp:taxon-name></italic> and ca. 0.38 × 0.24 mm in <italic><tp:taxon-name><tp:taxon-name-part taxon-name-part-type="genus" reg="Sedum">S.</tp:taxon-name-part> <tp:taxon-name-part taxon-name-part-type="species" reg="stellariifolium">stellariifolium</tp:taxon-name-part></tp:taxon-name></italic>).</p></tp:treatment-sec><tp:treatment-sec sec-type="Type"><title>Type.</title><p>China • Zhejiang Province: Hangzhou City, Lin’an District, cultivated in Zhejiang A&amp;F University, introduced from Mt. Shijiufeng of Xinchang County, 18 Jun. 2025, <italic>Z. D. Wang 20250618</italic> (holotype: <named-content xmlns:xlink="http://www.w3.org/1999/xlink" content-type="dwc:institutional_code" xlink:title="Zhejiang Forestry College" xlink:href="https://scientific-collections.gbif.org/institution/ecd6cccd-8781-4eb4-9ff3-38874057cde0" xlink:type="simple">ZJFC</named-content>!; isotypes: <named-content xmlns:xlink="http://www.w3.org/1999/xlink" content-type="dwc:institutional_code" xlink:title="Zhejiang Museum of Natural History" xlink:href="https://scientific-collections.gbif.org/institution/978789df-0326-4a8f-b555-00a8b9511a22" xlink:type="simple">ZM</named-content>!).</p></tp:treatment-sec><tp:treatment-sec sec-type="Description"><title>Description.</title><p>Herbs perennial. Roots fibrous, slender. Stems ascending, both sterile stem and flowering stem with stolons at base, succulent, 7–15 cm tall, with dense white spreading glandular hairs; basal nodes with fibrous adventitious roots. Leaves on sterile stems alternate, upper ones densely aggregated, those on stolons frequently alternate, nearly verticillate at the top, and those on flowering stems alternate, sometimes 3-verticillate at the top; leaf blades succulent, spatulate, rarely obovate or broadly obovate, 5–20 mm long, 3.5–13 mm wide, apex obtuse, base cuneate, densely glandular on both surfaces, with costa and lateral veins inconspicuous; petioles 3–18 mm long, densely glandular, base shortly spurred. Cyme 3- or 2-branched, scorpioid-spreading, 3–14-flowered; bracts frondose, ovate or ovate-round, 2.5–9 mm long, 2–8 mm wide, apex obtuse, base cuneate and short-stipitate, both surfaces densely glandular. Flowers bisexual, center ones pedunculate, others subsessile. Sepals 5, obovate or broadly obovate, 2–3 mm long, 1–1.5 mm wide, apex obtuse, base shortly spurred, both surfaces densely glandular. Petals 5, yellow, oblong-ovate, slightly longer than sepals, 3.5–4.5 mm long, ca. 1.5 mm wide, apex acuminate, sometimes outside sparsely glandular. Stamens 10; antisepalous ones ca. 3.5 mm long; antipetalous ones ca. 3 mm long, inserted nearly from petal base; anthers ovoid, orange to purple-black. Nectar scales 5, triangle-ovate or broadly spatulate, minute, apex obtuse. Carpels 5, erect, oblong-lanceolate, 4–4.5 mm long, connate for ca. 1 mm long at base, sometimes sparsely pubescent; styles ca. 1 mm long, slender. Follicles divergent, many-seeded. Seeds minute, pale brown, ovoid, ca. 0.5 mm long, ca. 0.3 mm wide.</p></tp:treatment-sec><tp:treatment-sec sec-type="Etymology"><title>Etymology.</title><p>The specific epithet ‘<tp:taxon-name><tp:taxon-name-part taxon-name-part-type="genus" reg="Sedum"/><tp:taxon-name-part taxon-name-part-type="species">xinchangense</tp:taxon-name-part></tp:taxon-name>’ refers to the type locality of this new species.</p></tp:treatment-sec><tp:treatment-sec sec-type="Phenology"><title>Phenology.</title><p>Flowering and fruiting from June to July.</p></tp:treatment-sec><tp:treatment-sec sec-type="Distribution and habitat"><title>Distribution and habitat.</title><p>The new species is only known from Mt. Shijiufeng of Xinchang County, Zhejiang. It is currently known to grow on cliffs at lower elevations of 200–220 m.</p></tp:treatment-sec><tp:treatment-sec sec-type="Additional specimen examined"><title>Additional specimen examined</title><p><bold>(paratypes)</bold>. China • Zhejiang Province: Xinchang County, Mt. Shijiufeng, <named-content xmlns:xlink="http://www.w3.org/1999/xlink" content-type="dwc:verbatimCoordinates" xlink:type="simple">29.37333628°N, 120.81258862°E</named-content>, on cliffs, elev. 210 m, 12 May 2025, <italic>Z. D. Wang &amp; Q. G. Li 2025051201</italic> (<named-content xmlns:xlink="http://www.w3.org/1999/xlink" content-type="dwc:institutional_code" xlink:title="Zhejiang Forestry College" xlink:href="https://scientific-collections.gbif.org/institution/ecd6cccd-8781-4eb4-9ff3-38874057cde0" xlink:type="simple">ZJFC</named-content>, <named-content xmlns:xlink="http://www.w3.org/1999/xlink" content-type="dwc:institutional_code" xlink:title="Zhejiang Museum of Natural History" xlink:href="https://scientific-collections.gbif.org/institution/978789df-0326-4a8f-b555-00a8b9511a22" xlink:type="simple">ZM</named-content>), <italic>2025051202</italic> (<named-content xmlns:xlink="http://www.w3.org/1999/xlink" content-type="dwc:institutional_code" xlink:title="Zhejiang Forestry College" xlink:href="https://scientific-collections.gbif.org/institution/ecd6cccd-8781-4eb4-9ff3-38874057cde0" xlink:type="simple">ZJFC</named-content>).</p></tp:treatment-sec><tp:treatment-sec sec-type="Conservation status"><title>Conservation status.</title><p><italic><tp:taxon-name><tp:taxon-name-part taxon-name-part-type="genus" reg="Sedum">Sedum</tp:taxon-name-part> <tp:taxon-name-part taxon-name-part-type="species" reg="xinchangense">xinchangense</tp:taxon-name-part></tp:taxon-name></italic> is assessed as Vulnerable (VU) according to the IUCN Red List (<xref ref-type="bibr" rid="B24">IUCN 2024</xref>). The species is currently known only from Mt. Shijiufeng, Xinchang County, Zhejiang Province, China. It occurs on cliffs adjacent to tourist trails and comprises about 12 populations with fewer than 1,000 mature individuals in total. Although the population appears stable at present, it is directly threatened by ongoing and increasing tourist activities, which cause habitat disturbance through trail maintenance, trampling, and potential rock face modifications. Under IUCN criteria D1 and D2, based on its fewer than 1,000 mature individuals and its highly restricted distribution with susceptibility to future anthropogenic disturbance, the species meets the criteria for classification as VU.</p></tp:treatment-sec><tp:treatment-sec sec-type="Notes"><title>Notes.</title><p>The micromorphology of testa in <tp:taxon-name><tp:taxon-name-part taxon-name-part-type="family" reg="Crassulaceae">Crassulaceae</tp:taxon-name-part></tp:taxon-name> can be categorized into four principal types based on two key characters: the morphology of the anticlinal walls (sinuate vs. straight) and the number of papillae per cell (one, two, or multiple). These are: (1) sinuate-unipapillate, (2) straight-unipapillate, (3) straight-bipapillate, and (4) straight-multipapillate (<xref ref-type="bibr" rid="B20">‘t Hart and Berendsen 1980</xref>; <xref ref-type="bibr" rid="B28">Knapp 1994</xref>; <xref ref-type="bibr" rid="B39">Thiede and Eggli 2007</xref>). The reticulate-unipapillate form of the new species corresponds to the characteristic seed sculpture of the Acre clade, in which lateral cell walls are thickened into a distinct reticulate pattern, typically bearing a central papilla. This micromorphological correspondence not only supports the placement of the new species within the <italic>Acre</italic> clade but also underscores the taxonomic utility of seed-coat sculpture as a stable diagnostic feature for this lineage.</p><p>In a separate <abbrev xmlns:xlink="http://www.w3.org/1999/xlink" xlink:title="scanning electron microscope" xlink:type="simple">SEM</abbrev>-based survey of seed morphology across 26 <italic><tp:taxon-name><tp:taxon-name-part taxon-name-part-type="genus" reg="Sedum">Sedum</tp:taxon-name-part></tp:taxon-name></italic> s.l. species from Zhejiang, <xref ref-type="bibr" rid="B26">Jin et al. (2008)</xref> recognized five seed types based on size, shape, and surface sculpture: <italic><tp:taxon-name><tp:taxon-name-part taxon-name-part-type="genus" reg="Orostachys">Orostachys</tp:taxon-name-part></tp:taxon-name></italic>-type, <italic><tp:taxon-name><tp:taxon-name-part taxon-name-part-type="genus" reg="Hylotelephium">Hylotelephium</tp:taxon-name-part></tp:taxon-name></italic>-type, <italic><tp:taxon-name><tp:taxon-name-part taxon-name-part-type="genus" reg="Phedimus">Phedimus</tp:taxon-name-part></tp:taxon-name></italic>-type, <italic><tp:taxon-name><tp:taxon-name-part taxon-name-part-type="genus" reg="Sedum"/><tp:taxon-name-part taxon-name-part-type="section" reg="Filipes">Filipes</tp:taxon-name-part></tp:taxon-name></italic>-type, and <italic><tp:taxon-name><tp:taxon-name-part taxon-name-part-type="genus" reg="Sedum">Sedum</tp:taxon-name-part></tp:taxon-name></italic>-type. The seed micromorphology of the new species is consistent with that of the <italic><tp:taxon-name><tp:taxon-name-part taxon-name-part-type="genus" reg="Sedum">Sedum</tp:taxon-name-part></tp:taxon-name></italic>-type, supporting its systematic position within the sect. <italic><tp:taxon-name><tp:taxon-name-part taxon-name-part-type="genus" reg="Sedum">Sedum</tp:taxon-name-part></tp:taxon-name></italic>.</p><sec sec-type="Key to the species of Sedum from Zhejiang, East China" id="sec14"><title>Key to the species of <tp:taxon-name><tp:taxon-name-part taxon-name-part-type="genus" reg="Sedum">Sedum</tp:taxon-name-part></tp:taxon-name> from Zhejiang, East China</title><table-wrap content-type="key" position="anchor" orientation="portrait"><table><tbody><tr><td rowspan="1" colspan="1">1a</td><td rowspan="1" colspan="1">Flowers pedicellate at base, without bracts</td><td rowspan="1" colspan="1">
                      <bold>2a</bold>
                    </td></tr><tr><td rowspan="1" colspan="1">2a</td><td rowspan="1" colspan="1">Annual plants; flowers white-pink or pale purple</td><td rowspan="1" colspan="1">
                      <bold>1. <italic><tp:taxon-name><tp:taxon-name-part taxon-name-part-type="genus" reg="Sedum">S.</tp:taxon-name-part> <tp:taxon-name-part taxon-name-part-type="species" reg="drymarioides">drymarioides</tp:taxon-name-part></tp:taxon-name></italic></bold>
                    </td></tr><tr><td rowspan="1" colspan="1">2b</td><td rowspan="1" colspan="1">Annual or biennial plants; flowers yellow</td><td rowspan="1" colspan="1">
                      <bold>2. <italic><tp:taxon-name><tp:taxon-name-part taxon-name-part-type="genus" reg="Sedum">S.</tp:taxon-name-part> <tp:taxon-name-part taxon-name-part-type="species" reg="stellariifolium">stellariifolium</tp:taxon-name-part></tp:taxon-name></italic></bold>
                    </td></tr><tr><td rowspan="1" colspan="1">1b</td><td rowspan="1" colspan="1">Flowers sessile or subsessile, each with a bract at base</td><td rowspan="1" colspan="1">
                      <bold>3a</bold>
                    </td></tr><tr><td rowspan="1" colspan="1">3a</td><td rowspan="1" colspan="1">Plants with fertile and sterile stems; leaves dimorphic on fertile stems and sterile stems</td><td rowspan="1" colspan="1">
                      <bold>4a</bold>
                    </td></tr><tr><td rowspan="1" colspan="1">4a</td><td rowspan="1" colspan="1">Leaves on sterile stems 1.2–2.5 cm long, 0.7–1.8 cm wide, emarginate at apex</td><td rowspan="1" colspan="1">
                      <bold>5a</bold>
                    </td></tr><tr><td rowspan="1" colspan="1">5a</td><td rowspan="1" colspan="1">Leaves 3- or 4-verticillate on sterile stems</td><td rowspan="1" colspan="1">
                      <bold>3. <italic><tp:taxon-name><tp:taxon-name-part taxon-name-part-type="genus" reg="Sedum">S.</tp:taxon-name-part> <tp:taxon-name-part taxon-name-part-type="species" reg="kiangnanense">kiangnanense</tp:taxon-name-part></tp:taxon-name></italic></bold>
                    </td></tr><tr><td rowspan="1" colspan="1">5b</td><td rowspan="1" colspan="1">Leaves alternate on sterile stems</td><td rowspan="1" colspan="1">
                      <bold>4. <italic><tp:taxon-name><tp:taxon-name-part taxon-name-part-type="genus" reg="Sedum">S.</tp:taxon-name-part> <tp:taxon-name-part taxon-name-part-type="species" reg="tosaense">tosaense</tp:taxon-name-part></tp:taxon-name></italic> subsp. <italic>sinense</italic></bold>
                    </td></tr><tr><td rowspan="1" colspan="1">4b</td><td rowspan="1" colspan="1">Leaves on sterile stems 0.8–2 cm long, 0.5–1 cm wide, obtuse at apex</td><td rowspan="1" colspan="1">
                      <bold>6a</bold>
                    </td></tr><tr><td rowspan="1" colspan="1">6a</td><td rowspan="1" colspan="1">Leaves 3- or 4-verticillate on sterile stems</td><td rowspan="1" colspan="1">
                      <bold>5. <italic><tp:taxon-name><tp:taxon-name-part taxon-name-part-type="genus" reg="Sedum">S.</tp:taxon-name-part> <tp:taxon-name-part taxon-name-part-type="species" reg="subtile">subtile</tp:taxon-name-part></tp:taxon-name></italic></bold>
                    </td></tr><tr><td rowspan="1" colspan="1">6b</td><td rowspan="1" colspan="1">Leaves alternate on sterile stems</td><td rowspan="1" colspan="1">
                      <bold>6. <italic><tp:taxon-name><tp:taxon-name-part taxon-name-part-type="genus" reg="Sedum">S.</tp:taxon-name-part> <tp:taxon-name-part taxon-name-part-type="species" reg="formosanum">formosanum</tp:taxon-name-part></tp:taxon-name></italic></bold>
                    </td></tr><tr><td rowspan="1" colspan="1">3b</td><td rowspan="1" colspan="1">Leaves monomorphic on fertile stems and sterile stems, or plants with only fertile stems, sometimes leaves dimorphic on fertile stems</td><td rowspan="1" colspan="1">
                      <bold>7a</bold>
                    </td></tr><tr><td rowspan="1" colspan="1">7a</td><td rowspan="1" colspan="1">Leaves dimorphic on fertile stems</td><td rowspan="1" colspan="1">
                      <bold>8a</bold>
                    </td></tr><tr><td rowspan="1" colspan="1">8a</td><td rowspan="1" colspan="1">Flower solitary; leaves alternate</td><td rowspan="1" colspan="1">
                      <bold>7. <italic><tp:taxon-name><tp:taxon-name-part taxon-name-part-type="genus" reg="Sedum">S.</tp:taxon-name-part> <tp:taxon-name-part taxon-name-part-type="species" reg="hoi">hoi</tp:taxon-name-part></tp:taxon-name></italic></bold>
                    </td></tr><tr><td rowspan="1" colspan="1">8b</td><td rowspan="1" colspan="1">Flowers more than 10 in a cyme; lower leaves 4-verticillate</td><td rowspan="1" colspan="1">
                      <bold>8. <italic><tp:taxon-name><tp:taxon-name-part taxon-name-part-type="genus" reg="Sedum">S.</tp:taxon-name-part> <tp:taxon-name-part taxon-name-part-type="species" reg="zhenghaianum">zhenghaianum</tp:taxon-name-part></tp:taxon-name></italic></bold>
                    </td></tr><tr><td rowspan="1" colspan="1">7b</td><td rowspan="1" colspan="1">Leaves monomorphic on fertile stems and sterile stems</td><td rowspan="1" colspan="1">
                      <bold>9a</bold>
                    </td></tr><tr><td rowspan="1" colspan="1">9a</td><td rowspan="1" colspan="1">Stems, leaves and bracts all glandular or pubescent</td><td rowspan="1" colspan="1">
                      <bold>10a</bold>
                    </td></tr><tr><td rowspan="1" colspan="1">10a</td><td rowspan="1" colspan="1">Plants with stolons at base; stems, leaves and bracts densely glandular; cymes 3–14-flowered</td><td rowspan="1" colspan="1"><bold>9. <italic><tp:taxon-name><tp:taxon-name-part taxon-name-part-type="genus" reg="Sedum">S.</tp:taxon-name-part> <tp:taxon-name-part taxon-name-part-type="species" reg="xinchangense">xinchangense</tp:taxon-name-part></tp:taxon-name></italic> sp. nov</bold>.</td></tr><tr><td rowspan="1" colspan="1">10b</td><td rowspan="1" colspan="1">Plants without stolons; stems, leaves and bracts sparsely pubescent; cymes 12–23-flowered</td><td rowspan="1" colspan="1">
                      <bold>10. <italic><tp:taxon-name><tp:taxon-name-part taxon-name-part-type="genus" reg="Sedum">S.</tp:taxon-name-part> <tp:taxon-name-part taxon-name-part-type="species" reg="lungtsuanense">lungtsuanense</tp:taxon-name-part></tp:taxon-name></italic></bold>
                    </td></tr><tr><td rowspan="1" colspan="1">9b</td><td rowspan="1" colspan="1">Stems, leaves and bracts glabrous</td><td rowspan="1" colspan="1">
                      <bold>11a</bold>
                    </td></tr><tr><td rowspan="1" colspan="1">11a</td><td rowspan="1" colspan="1">Leaves alternate on fertile stems</td><td rowspan="1" colspan="1">
                      <bold>12a</bold>
                    </td></tr><tr><td rowspan="1" colspan="1">12a</td><td rowspan="1" colspan="1">Leaves and bracts ovate to obovate-round</td><td rowspan="1" colspan="1">
                      <bold>13a</bold>
                    </td></tr><tr><td rowspan="1" colspan="1">13a</td><td rowspan="1" colspan="1">Petals and pistils/carples 5</td><td rowspan="1" colspan="1">
                      <bold>11. <italic><tp:taxon-name><tp:taxon-name-part taxon-name-part-type="genus" reg="Sedum">S.</tp:taxon-name-part> <tp:taxon-name-part taxon-name-part-type="species" reg="oligospermum">oligospermum</tp:taxon-name-part></tp:taxon-name></italic></bold>
                    </td></tr><tr><td rowspan="1" colspan="1">13b</td><td rowspan="1" colspan="1">Petals and pistils/carples 4</td><td rowspan="1" colspan="1">
                      <bold>14a</bold>
                    </td></tr><tr><td rowspan="1" colspan="1">14a</td><td rowspan="1" colspan="1">Leaves attenuate at base, subsessile</td><td rowspan="1" colspan="1">
                      <bold>12. <italic><tp:taxon-name><tp:taxon-name-part taxon-name-part-type="genus" reg="Sedum">S.</tp:taxon-name-part> <tp:taxon-name-part taxon-name-part-type="species" reg="dongzhiense">dongzhiense</tp:taxon-name-part></tp:taxon-name></italic></bold>
                    </td></tr><tr><td rowspan="1" colspan="1">14b</td><td rowspan="1" colspan="1">Leaves long-petiolate at base</td><td rowspan="1" colspan="1">
                      <bold>13. <italic><tp:taxon-name><tp:taxon-name-part taxon-name-part-type="genus" reg="Sedum">S.</tp:taxon-name-part> <tp:taxon-name-part taxon-name-part-type="species" reg="tetractinum">tetractinum</tp:taxon-name-part></tp:taxon-name></italic></bold>
                    </td></tr><tr><td rowspan="1" colspan="1">12b</td><td rowspan="1" colspan="1">Leaves and bracts linear to spatulate</td><td rowspan="1" colspan="1">
                      <bold>15a</bold>
                    </td></tr><tr><td rowspan="1" colspan="1">15a</td><td rowspan="1" colspan="1">Plants woody at base; leaves densely alternate, moss-like</td><td rowspan="1" colspan="1">
                      <bold>14. <italic><tp:taxon-name><tp:taxon-name-part taxon-name-part-type="genus" reg="Sedum">S.</tp:taxon-name-part> <tp:taxon-name-part taxon-name-part-type="species" reg="polytrichoides">polytrichoides</tp:taxon-name-part></tp:taxon-name></italic></bold>
                    </td></tr><tr><td rowspan="1" colspan="1">15b</td><td rowspan="1" colspan="1">Plants herbaceous; leaves sparsely alternate, deciduous</td><td rowspan="1" colspan="1">
                      <bold>16a</bold>
                    </td></tr><tr><td rowspan="1" colspan="1">16a</td><td rowspan="1" colspan="1">Plants tuberous; bracts longer than flowers</td><td rowspan="1" colspan="1">
                      <bold>15. <italic><tp:taxon-name><tp:taxon-name-part taxon-name-part-type="genus" reg="Sedum">S.</tp:taxon-name-part> <tp:taxon-name-part taxon-name-part-type="species" reg="leptophyllum">leptophyllum</tp:taxon-name-part></tp:taxon-name></italic></bold>
                    </td></tr><tr><td rowspan="1" colspan="1">16b</td><td rowspan="1" colspan="1">Plants without tubers; bracts shorter to slightly longer than flowers</td><td rowspan="1" colspan="1">
                      <bold>17a</bold>
                    </td></tr><tr><td rowspan="1" colspan="1">17a</td><td rowspan="1" colspan="1">Plants with bulbils at upper leaf axils</td><td rowspan="1" colspan="1">
                      <bold>16. <italic><tp:taxon-name><tp:taxon-name-part taxon-name-part-type="genus" reg="Sedum">S.</tp:taxon-name-part> <tp:taxon-name-part taxon-name-part-type="species" reg="bulbiferum">bulbiferum</tp:taxon-name-part></tp:taxon-name></italic></bold>
                    </td></tr><tr><td rowspan="1" colspan="1">17b</td><td rowspan="1" colspan="1">Plants without bulbils</td><td rowspan="1" colspan="1">
                      <bold>18a</bold>
                    </td></tr><tr><td rowspan="1" colspan="1">18a</td><td rowspan="1" colspan="1">Plants &lt; 15 cm tall; leaves linear to lanceolate</td><td rowspan="1" colspan="1">
                      <bold>19a</bold>
                    </td></tr><tr><td rowspan="1" colspan="1">19a</td><td rowspan="1" colspan="1">Plants &lt; 10 cm tall, not branched</td><td rowspan="1" colspan="1">
                      <bold>17. <italic><tp:taxon-name><tp:taxon-name-part taxon-name-part-type="genus" reg="Sedum">S.</tp:taxon-name-part> <tp:taxon-name-part taxon-name-part-type="species" reg="tianmushanense">tianmushanense</tp:taxon-name-part></tp:taxon-name></italic></bold>
                    </td></tr><tr><td rowspan="1" colspan="1">19b</td><td rowspan="1" colspan="1">Plants 8–15 cm tall, branched at base</td><td rowspan="1" colspan="1">
                      <bold>18. <italic><tp:taxon-name><tp:taxon-name-part taxon-name-part-type="genus" reg="Sedum">S.</tp:taxon-name-part> <tp:taxon-name-part taxon-name-part-type="species" reg="japonicum">japonicum</tp:taxon-name-part></tp:taxon-name></italic></bold>
                    </td></tr><tr><td rowspan="1" colspan="1">18b</td><td rowspan="1" colspan="1">Plants &gt; 15 cm tall; leaves spatulate-oblong to spatulate-obovate</td><td rowspan="1" colspan="1">
                      <bold>20a</bold>
                    </td></tr><tr><td rowspan="1" colspan="1">20a</td><td rowspan="1" colspan="1">Pistils/carples 5</td><td rowspan="1" colspan="1">
                      <bold>21a</bold>
                    </td></tr><tr><td rowspan="1" colspan="1">21a</td><td rowspan="1" colspan="1">Plants branched at base; anthers orange-red</td><td rowspan="1" colspan="1">
                      <bold>22a</bold>
                    </td></tr><tr><td rowspan="1" colspan="1">22a</td><td rowspan="1" colspan="1">Sepals broadly linear to triangular, nearly equal in length</td><td rowspan="1" colspan="1">
                      <bold>19. <italic><tp:taxon-name><tp:taxon-name-part taxon-name-part-type="genus" reg="Sedum">S.</tp:taxon-name-part> <tp:taxon-name-part taxon-name-part-type="species" reg="hangzhouense">hangzhouense</tp:taxon-name-part></tp:taxon-name></italic></bold>
                    </td></tr><tr><td rowspan="1" colspan="1">22b</td><td rowspan="1" colspan="1">Sepals spatulate to obovate, unequal</td><td rowspan="1" colspan="1">
                      <bold>20. <italic><tp:taxon-name><tp:taxon-name-part taxon-name-part-type="genus" reg="Sedum">S.</tp:taxon-name-part> <tp:taxon-name-part taxon-name-part-type="species" reg="xunvense">xunvense</tp:taxon-name-part></tp:taxon-name></italic></bold>
                    </td></tr><tr><td rowspan="1" colspan="1">21b</td><td rowspan="1" colspan="1">Plants branched at base to middle; anthers yellow or purple-brown</td><td rowspan="1" colspan="1">
                      <bold>23a</bold>
                    </td></tr><tr><td rowspan="1" colspan="1">23a</td><td rowspan="1" colspan="1">Plants branched at base; leaves terete</td><td rowspan="1" colspan="1">
                      <bold>21. <italic><tp:taxon-name><tp:taxon-name-part taxon-name-part-type="genus" reg="Sedum">S.</tp:taxon-name-part> <tp:taxon-name-part taxon-name-part-type="species" reg="yongkangense">yongkangense</tp:taxon-name-part></tp:taxon-name></italic></bold>
                    </td></tr><tr><td rowspan="1" colspan="1">23b</td><td rowspan="1" colspan="1">Plants branched at middle; leaves flat, spatulate or spatulate-obovate</td><td rowspan="1" colspan="1">
                      <bold>24a</bold>
                    </td></tr><tr><td rowspan="1" colspan="1">24a</td><td rowspan="1" colspan="1">Biennial plants; anthers yellow</td><td rowspan="1" colspan="1">
                      <bold>22. <italic><tp:taxon-name><tp:taxon-name-part taxon-name-part-type="genus" reg="Sedum">S.</tp:taxon-name-part> <tp:taxon-name-part taxon-name-part-type="species" reg="simingshanense">simingshanense</tp:taxon-name-part></tp:taxon-name></italic></bold>
                    </td></tr><tr><td rowspan="1" colspan="1">24b</td><td rowspan="1" colspan="1">Perennial plants; anthers purple-brown</td><td rowspan="1" colspan="1">
                      <bold>23. <italic><tp:taxon-name><tp:taxon-name-part taxon-name-part-type="genus" reg="Sedum">S.</tp:taxon-name-part> <tp:taxon-name-part taxon-name-part-type="species" reg="alfredii">alfredii</tp:taxon-name-part></tp:taxon-name></italic></bold>
                    </td></tr><tr><td rowspan="1" colspan="1">20b</td><td rowspan="1" colspan="1">Pistils/carples 3, rarely 2 or 4</td><td rowspan="1" colspan="1">
                      <bold>24. <italic><tp:taxon-name><tp:taxon-name-part taxon-name-part-type="genus" reg="Sedum">S.</tp:taxon-name-part> <tp:taxon-name-part taxon-name-part-type="species" reg="tricarpum">tricarpum</tp:taxon-name-part></tp:taxon-name></italic></bold>
                    </td></tr><tr><td rowspan="1" colspan="1">11b</td><td rowspan="1" colspan="1">Leaves opposite or verticillate on fertile stems</td><td rowspan="1" colspan="1">
                      <bold>25a</bold>
                    </td></tr><tr><td rowspan="1" colspan="1">25a</td><td rowspan="1" colspan="1">Plants erect or nearly erect; leaves opposite, rarely 3-verticillate</td><td rowspan="1" colspan="1">
                      <bold>26a</bold>
                    </td></tr><tr><td rowspan="1" colspan="1">26a</td><td rowspan="1" colspan="1">Leaves emarginate at apex</td><td rowspan="1" colspan="1">
                      <bold>25. <italic><tp:taxon-name><tp:taxon-name-part taxon-name-part-type="genus" reg="Sedum">S.</tp:taxon-name-part> <tp:taxon-name-part taxon-name-part-type="species" reg="emarginatum">emarginatum</tp:taxon-name-part></tp:taxon-name></italic></bold>
                    </td></tr><tr><td rowspan="1" colspan="1">26b</td><td rowspan="1" colspan="1">Leaves obtuse at apex</td><td rowspan="1" colspan="1">
                      <bold>27a</bold>
                    </td></tr><tr><td rowspan="1" colspan="1">27a</td><td rowspan="1" colspan="1">Plants not branched, erect</td><td rowspan="1" colspan="1">
                      <bold>26. <italic><tp:taxon-name><tp:taxon-name-part taxon-name-part-type="genus" reg="Sedum">S.</tp:taxon-name-part> <tp:taxon-name-part taxon-name-part-type="species" reg="baileyi">baileyi</tp:taxon-name-part></tp:taxon-name></italic></bold>
                    </td></tr><tr><td rowspan="1" colspan="1">27b</td><td rowspan="1" colspan="1">Plants branched, nearly erect</td><td rowspan="1" colspan="1">
                      <bold>28a</bold>
                    </td></tr><tr><td rowspan="1" colspan="1">28a</td><td rowspan="1" colspan="1">Sepals 2–4 mm long; petals 3–5 mm long</td><td rowspan="1" colspan="1">
                      <bold>29a</bold>
                    </td></tr><tr><td rowspan="1" colspan="1">29a</td><td rowspan="1" colspan="1">Cymes 2-branched; sepals spatulate-obelliptic</td><td rowspan="1" colspan="1">
                      <bold>27. <italic><tp:taxon-name><tp:taxon-name-part taxon-name-part-type="genus" reg="Sedum">S.</tp:taxon-name-part> <tp:taxon-name-part taxon-name-part-type="species" reg="orientalichinense">orientalichinense</tp:taxon-name-part></tp:taxon-name></italic></bold>
                    </td></tr><tr><td rowspan="1" colspan="1">29b</td><td rowspan="1" colspan="1">Cymes 2–4-branched; sepals linear-spatulate</td><td rowspan="1" colspan="1">
                      <bold>30a</bold>
                    </td></tr><tr><td rowspan="1" colspan="1">30a</td><td rowspan="1" colspan="1">Sepals linear-spatulate; leaves 6–8 mm wide</td><td rowspan="1" colspan="1">
                      <bold>28. <italic><tp:taxon-name><tp:taxon-name-part taxon-name-part-type="genus" reg="Sedum">S.</tp:taxon-name-part> <tp:taxon-name-part taxon-name-part-type="species" reg="makinoi">makinoi</tp:taxon-name-part></tp:taxon-name></italic></bold>
                    </td></tr><tr><td rowspan="1" colspan="1">30b</td><td rowspan="1" colspan="1">Sepals linear; leaves ca. 2.5 mm wide</td><td rowspan="1" colspan="1">
                      <bold>29. <italic><tp:taxon-name><tp:taxon-name-part taxon-name-part-type="genus" reg="Sedum">S.</tp:taxon-name-part> <tp:taxon-name-part taxon-name-part-type="species" reg="erythrospermum">erythrospermum</tp:taxon-name-part></tp:taxon-name></italic></bold>
                    </td></tr><tr><td rowspan="1" colspan="1">28b</td><td rowspan="1" colspan="1">Sepals 5–9 mm long; petals 7–8 mm long</td><td rowspan="1" colspan="1">
                      <bold>30. <italic><tp:taxon-name><tp:taxon-name-part taxon-name-part-type="genus" reg="Sedum">S.</tp:taxon-name-part> <tp:taxon-name-part taxon-name-part-type="species" reg="kuntsunianum">kuntsunianum</tp:taxon-name-part></tp:taxon-name></italic></bold>
                    </td></tr><tr><td rowspan="1" colspan="1">25b</td><td rowspan="1" colspan="1">Plants erect or repens; leaves verticillate</td><td rowspan="1" colspan="1">
                      <bold>31a</bold>
                    </td></tr><tr><td rowspan="1" colspan="1">31a</td><td rowspan="1" colspan="1">Plants erect; leaves 3- or 4-verticillate; leaves on sterile stems linear</td><td rowspan="1" colspan="1">
                      <bold>32a</bold>
                    </td></tr><tr><td rowspan="1" colspan="1">32a</td><td rowspan="1" colspan="1">Leaves 10–15 mm long; seeds densely papillate</td><td rowspan="1" colspan="1">
                      <bold>31. <italic><tp:taxon-name><tp:taxon-name-part taxon-name-part-type="genus" reg="Sedum">S.</tp:taxon-name-part> <tp:taxon-name-part taxon-name-part-type="species" reg="lineare">lineare</tp:taxon-name-part></tp:taxon-name></italic></bold>
                    </td></tr><tr><td rowspan="1" colspan="1">32b</td><td rowspan="1" colspan="1">Leaves 5–10 mm long; seeds sparsely papillate</td><td rowspan="1" colspan="1">
                      <bold>32. <italic><tp:taxon-name><tp:taxon-name-part taxon-name-part-type="genus" reg="Sedum">S.</tp:taxon-name-part> <tp:taxon-name-part taxon-name-part-type="species" reg="onychopetalum">onychopetalum</tp:taxon-name-part></tp:taxon-name></italic></bold>
                    </td></tr><tr><td rowspan="1" colspan="1">31b</td><td rowspan="1" colspan="1">Plants repens; leaves 3-verticillate; leaves on sterile stems ovovate, oblanceolate ot oblong</td><td rowspan="1" colspan="1">
                      <bold>33a</bold>
                    </td></tr><tr><td rowspan="1" colspan="1">33a</td><td rowspan="1" colspan="1">Stems slender; leaves obovate</td><td rowspan="1" colspan="1">
                      <bold>33. <italic><tp:taxon-name><tp:taxon-name-part taxon-name-part-type="genus" reg="Sedum">S.</tp:taxon-name-part> <tp:taxon-name-part taxon-name-part-type="species" reg="jiulungshanense">jiulungshanense</tp:taxon-name-part></tp:taxon-name></italic></bold>
                    </td></tr><tr><td rowspan="1" colspan="1">33b</td><td rowspan="1" colspan="1">Stems thick; leaves oblanceolate or oblong</td><td rowspan="1" colspan="1">
                      <bold>34. <italic><tp:taxon-name><tp:taxon-name-part taxon-name-part-type="genus" reg="Sedum">S.</tp:taxon-name-part> <tp:taxon-name-part taxon-name-part-type="species" reg="sarmentosum">sarmentosum</tp:taxon-name-part></tp:taxon-name></italic></bold>
                    </td></tr></tbody></table></table-wrap></sec></tp:treatment-sec><tp:treatment-sec><!--Section generated to contain objects referenced in tp:taxon-treatment.--><fig id="F1" position="float" orientation="portrait"><object-id xmlns:xlink="http://www.w3.org/1999/xlink" content-type="doi" xlink:type="simple">10.3897/phytokeys.272.188016.figure1</object-id><object-id xmlns:xlink="http://www.w3.org/1999/xlink" content-type="arpha" xlink:type="simple">947EB5CC-2D00-54E8-B786-93CE1521BC21</object-id><label>Figure 1.</label><caption><p>Photos of <italic><tp:taxon-name><tp:taxon-name-part taxon-name-part-type="genus" reg="Sedum">Sedum</tp:taxon-name-part> <tp:taxon-name-part taxon-name-part-type="species" reg="xinchangense">xinchangense</tp:taxon-name-part></tp:taxon-name></italic> sp. nov. <bold>A</bold>. Habitat; <bold>B</bold>. Habit; <bold>C</bold>. Sterile plant; <bold>D</bold>. Plant before flowering; <bold>E</bold>. Flowering branch; <bold>F</bold>. Habit (cultivated); <bold>G</bold>. Adaxial and abaxial leaf; <bold>H</bold>. Flower; <bold>I</bold>. Pollen grain; <bold>J</bold>. Seed.</p></caption><graphic xmlns:xlink="http://www.w3.org/1999/xlink" xlink:href="phytokeys-272-181_article-188016__-g001.jpg" id="oo_1585830.jpg" position="float" orientation="portrait" xlink:type="simple"><uri content-type="original_file" xlink:type="simple">https://binary.pensoft.net/fig/1585830</uri></graphic></fig></tp:treatment-sec><ref-list><ref id="B24"><mixed-citation xmlns:xlink="http://www.w3.org/1999/xlink" xlink:type="simple">IUCN (2024) Guidelines for using the IUCN Red List categories and criteria, version 16. Prepared by the Standards and Petitions Committee. <ext-link xlink:href="https://www.iucnredlist.org/resources/redlistguidelines" ext-link-type="uri" xlink:type="simple">https://www.iucnredlist.org/resources/redlistguidelines</ext-link></mixed-citation></ref><ref id="B20"><mixed-citation xmlns:xlink="http://www.w3.org/1999/xlink" xlink:type="simple">‘t Hart H, Berendsen W (1980) Ornamentation of the testa in <italic><tp:taxon-name><tp:taxon-name-part taxon-name-part-type="genus">Sedum</tp:taxon-name-part></tp:taxon-name></italic> (<tp:taxon-name><tp:taxon-name-part taxon-name-part-type="family">Crassulaceae</tp:taxon-name-part></tp:taxon-name>). Plant Systematics and Evolution 135: 107–117. <ext-link xlink:href="10.1007/BF00983011" ext-link-type="doi" xlink:type="simple">https://doi.org/10.1007/BF00983011</ext-link></mixed-citation></ref><ref id="B28"><mixed-citation xmlns:xlink="http://www.w3.org/1999/xlink" xlink:type="simple">Knapp U (1994) Skulptur der samenschale und gliederung der <tp:taxon-name><tp:taxon-name-part taxon-name-part-type="family">Crassulaceae</tp:taxon-name-part></tp:taxon-name>. Botanische Jahrbücher für Systematik, Pflanzengeschichte und Pflanzengeographie 116: 157–187.</mixed-citation></ref><ref id="B39"><mixed-citation xmlns:xlink="http://www.w3.org/1999/xlink" xlink:type="simple">Thiede J, Eggli U (2007) <tp:taxon-name><tp:taxon-name-part taxon-name-part-type="family">Crassulaceae</tp:taxon-name-part></tp:taxon-name>. In: Kubitzki K (Ed.) Flowering Plants Eudicots. The Families and Genera of Vascular Plants (Vol. 9). Springer, Berlin/Heidelberg, 83–118. <ext-link xlink:href="10.1007/978-3-540-32219-1_12" ext-link-type="doi" xlink:type="simple">https://doi.org/10.1007/978-3-540-32219-1_12</ext-link></mixed-citation></ref><ref id="B26"><mixed-citation xmlns:xlink="http://www.w3.org/1999/xlink" xlink:type="simple">Jin XF, Qian L, Lu YH, Zhang HW, Wang HZ (2008) Seed micromorphology of <italic><tp:taxon-name><tp:taxon-name-part taxon-name-part-type="genus">Sedum</tp:taxon-name-part></tp:taxon-name></italic> (s.l.) from Zhejiang and its taxonomic implications. Journal of Zhejiang University (Agric. &amp; Life Sci.) 34(4): 409–417. <ext-link xlink:href="10.3785/j.issn.1008-9209.2008.04.010" ext-link-type="doi" xlink:type="simple">https://doi.org/10.3785/j.issn.1008-9209.2008.04.010</ext-link></mixed-citation></ref></ref-list></tp:taxon-treatment>
